# Supplementary material for: Mesenchymal stem cell therapy induces FLT3L and CD1c+ dendritic cells in systemic lupus erythematosus patients
Source: Nat Commun. 2019 Jun 7;10:2498. doi: 10.1038/s41467-019-10491-8 (PMC6555800; doi:10.1038/s41467-019-10491-8)
Supplement: Supplementary file 4 — Source Data [file 41467_2019_10491_MOESM4_ESM.xlsx]

## Sheet: Figure 1c
Figure 1c	HC	SLE
CD1c+DCs(%)	6.74	3.14
	5.4	0.89
	11.3	1.83
	6.79	5.51
	11.5	5.46
	7.13	3
	2.65	3.36
	6.53	3.35
	9.84	3.94
	19.2	4.37
	20.1	3.99
	12.3	8.43
	17.5	4.47
	19.2	3.5
	18.1	2.94
	11.7	4.51
		4.99
		6.15
		4.18
		1.65
		1.44
		2.1
		9.77
		4.02
		4.98

## Sheet: Figure 1d
Figure 1d	HC	SLE
Absolute number of CD1c+DCs	761	844
	1375	158
	2097	303
	1509	861
	1538	942
	1034	279
	402	357
	751	722
	1470	452
	2585	636
	1793	319
	2136	926
	1904	586
	3055	1395
	3000	972
	1666	956
		935
		820
		685
		1286
		129
		425
		167
		728
		753

## Sheet: Figure 1e
Figure 1e	SLEDAI score	CD1c+DCs (%)
Correlation between CD1c+DCs (%) and SLEDAI score	8	3.14
	20	0.89
	17	1.83
	10	5.51
	9	5.46
	10	3
	9	3.36
	11	3.35
	8	3.94
	13	4.37
	13	3.99
	14	8.43
	8	4.47
	10	3.5
	8	2.94
	13	4.51
	11	4.99
	11	6.15
	13	4.18
	21	1.65
	17	1.44
	18	2.1
	8	9.77
	12	4.02
	17	4.98

## Sheet: Figure 1f
Figure 1f	LN(+)	LN(-)
CD1c+DCs (%)	0.89	3.14
	1.83	5.51
	3.35	5.46
	3.94	3
	3.99	3.36
	8.43	4.37
	3.5	4.47
	2.94	4.51
	1.65	4.99
	1.44	6.15
	2.1	4.18
	4.02	9.77
		4.98

## Sheet: Figure 1g
Figure 1g	24h proteinuria(g)	CD1c+DCs (%)
Correlation between CD1c+DCs (%) and 24 hr proteinuria(g)	0.572	3.14
	8.567	0.89
	5.564	1.83
	0.367	5.51
	0.331	5.46
	0.757	3
	1.496	3.36
	4.761	3.35
	4.098	3.94
	1.023	4.37
	3.609	3.99
	1.257	8.43
	1.035	4.47
	5.032	3.5
	5.781	2.94
	1.879	4.51
	0.36	4.99
	0.294	6.15
	0.406	4.18
	1.387	1.65
	6.679	1.44
	4.693	2.1
	1.367	9.77
	4.901	4.02
	0.546	4.98

## Sheet: Figure 1h
Figure 1h	BUN(mmol/L)	CD1c+DCs (%)
Correlation between CD1c+DCs (%) and BUN(mmol/L)	3.7	3.14
	21.1	0.89
	8.6	1.83
	4.9	5.51
	5	5.46
	5.3	3
	5.3	3.36
	12.1	3.35
	18.3	3.94
	11.6	4.37
	12.1	3.99
	9.2	8.43
	5.8	4.47
	5	3.5
	29.9	2.94
	3.7	4.51
	3.9	4.99
	4.1	6.15
	4.8	4.18
	10.8	1.65
	29.9	1.44
	12.1	2.1
	5.3	9.77
	16.6	4.02
	3.5	4.98

## Sheet: Figure 1i
Figure 1i	Scr(mg/dL)	CD1c+DCs (%)
Correlation between CD1c+DCs (%) and Scr (mg/dl)	0.746522	3.14
	3.43852	0.89
	1.99073	1.83
	0.475059	5.51
	0.36195	5.46
	0.214908	3
	0.701278	3.36
	1.00667	3.35
	0.678656	3.94
	0.429816	4.37
	0.475059	3.99
	0.260152	8.43
	0.633413	4.47
	0.395883	3.5
	0.972741	2.94
	0.610791	4.51
	0.328017	4.99
	0.463749	6.15
	2.31874	4.18
	4.43389	1.65
	0.622101	1.44
	0.554236	2.1
	0.588169	9.77
	0.791766	4.02
	0.746522	4.98

## Sheet: Figure 2a
Figure 2a	HC	SLE
Relative expression of FLT3L	1.32162	0.192417
	1.32162	0.218743
	1.13077	0.286639
	1.42633	0.130517
	0.603869	0.153606
	1.17471	0.620846
	0.725631	0.244399
	0.557602	0.274963
	3.16017	0.593495
	1.1607	0.0112207
	1.04608	0.221029
	1.5966
	0.528509

## Sheet: Figure 2b
Figure 2b	HC	SLE
Concentration of FLT3L (pg/ml)	46.969	17.4279
	55.9466	16.663
	75.916	12.6836
	46.3488	36.136
	71.993	46.969
	86.2889	66.5903
	64.6585	57.8464
	73.2976	24.0093
	71.125	59.329
	76.7915	51.5416
	60.3905	82.0731
	49.6657	69.6092
	53.2151
	61.6673
	37.7542

## Sheet: Figure 2c
Figure 2c	HC	SLE
Relative expression of FLT3	1.13803	3.2077
	0.782704	1.51733
	0.582988	1.67196
	1.92057	4.81167
	1.27592	2.48206
	1.254	0.753426
	0.850591	5.94443
	0.950355	0.877541
	1.41572	0.924368
	0.868464	3.37886
	1.01153	4.52068
	1.16194
	0.536458

[truncated: 62 more sheets: Figure 2d, Figure 2e, Figure 3b, Figure 3c, Figure 3d, Figure 3f, Figure 3g, Figure 3h, Figure 3i, Figure 3j, Figure 3k, Figure 3l, Figure 3m, Figure 3n, Figure 3o, Figure 3p, Figure 3q, Figure 3r, Figure 3s, Figure 3t …]
